# Supplementary material for: Single Super Phosphate Improves Lolium perenne Quality and Rhizosphere Microorganism Structure Under Combined Cadmium and Arsenic Stress
Source: Toxics. 2025 Sep 22;13(9):805. doi: 10.3390/toxics13090805 (PMC12474417; doi:10.3390/toxics13090805)
Supplement: Supplementary file 1 [file toxics-13-00805-s001.zip]

Archive with 1 entries (1 files):
- toxics-3844884-supplementary.pdf
